# Supplementary material for: Severity-Dependent Long-Term Post-Traumatic Changes in the Circulating Oxylipin Profile
Source: Int J Mol Sci. 2024 Dec 17;25(24):13530. doi: 10.3390/ijms252413530 (PMC11680030; doi:10.3390/ijms252413530)
Supplement: Supplementary file 1 [file ijms-25-13530-s001.zip]

Archive with 1 entries (1 files):
- ijms-3380796-supplementary.pdf
